# Supplementary material for: Current Intervention Treatments for Food Addiction: A Systematic Review
Source: Behav Sci (Basel). 2021 May 23;11(6):80. doi: 10.3390/bs11060080 (PMC8224570; doi:10.3390/bs11060080)
Supplement: Supplementary file 1 [file behavsci-11-00080-s001.zip]

Archive with 1 entries (1 files):
- behavsci-1186232-supplementary.pdf
